# Supplementary material for: Combining Classic and Novel Neutrophil-Related Biomarkers to Identify Non-Small-Cell Lung Cancer
Source: Cancers (Basel). 2024 Jan 25;16(3):513. doi: 10.3390/cancers16030513 (PMC10854517; doi:10.3390/cancers16030513)
Supplement: Supplementary file 1 [file cancers-16-00513-s001.zip]

Archive with 1 entries (1 files):
- cancers-2793734-supplementary.pdf
